# Supplementary material for: Random Mutagenesis in Porphyromonas gingivalis Enables Isolation of Mutants With Enhanced Secreted Protease Activity
Source: Mol Oral Microbiol. 2026 Mar 4;41(3):158–64. doi: 10.1111/omi.70024 (PMC13121919; doi:10.1111/omi.70024)
Supplement: Supplementary file 1 — Table S1. List of variants in the WT strain relative to the reference genome. [file OMI-41-158-s002.xlsx]

## Sheet: Supporting Table 1
Supporting Table 1. List of variants in the WT strain relative to the reference genome.
Variants in the WT strain are listed with their genomic positions, reference and alternate alleles, predicted amino acid changes, and gene functions. Variants located outside coding sequences are indicated as intergenic regions in the CDS annotation column. fs indicates a frameshift mutation. Genotype is shown as numeric codes generated by the analysis tool. Reads were quality-trimmed using fastp…
No.	Genome position	Reference allele	Alternate allele	Genotype	CDS annotation	Amino acid changes	Gene function
1	224403	C	G	1:0,12:12:99:465,0	PGN_RS00985	T36R	IS5 family transposase
2	225314	A	G	1:0,15:15:99:621,0	PGN_RS00985	I340V	IS5 family transposase
3	319302	C	T	1:0,55:55:99:1917,0	PGN_RS01400	P179L	TonB-dependent receptor
4	325834	C	CATATT	1:0,58:58:99:2516,0	PGN_RS01415	A386fs	DUF6242 domain-containing protein
5	358064	T	C	1:0,55:55:99:1919,0	PGN_RS01575	S84G	MarC family protein
6	397119	C	A	1:10,37:47:99:785,0	intergenic region
7	500662	AC	A	1:1,15:16:99:305,0	intergenic region
8	625570	T	G	1:0,16:16:99:588,0	PGN_RS02725	P61P	putative pseudogene
9	625643	G	C	1:0,16:16:99:634,0	PGN_RS02725	T36R	putative pseudogene
10	625821	A	G	1:0,44:44:99:1980,0	intergenic region
11	625829	T	C	1:0,44:44:99:1980,0	intergenic region
12	625834	T	C	1:0,45:45:99:2022,0	intergenic region
13	692528	T	G	1:1,49:50:99:1573,0	intergenic region
14	699886	G	A	1:0,71:71:99:2416,0	PGN_RS03045	E278K	RNA polymerase sigma factor RpoD/SigA
15	854889	AC	A	1:1,26:27:99:623,0	intergenic region
16	1007275	TG	T	1:0,33:33:99:1178,0	PGN_RS04315	Q234fs	putative pseudogene
17	1107380	T	TA	1:0,49:49:99:1628,0	PGN_RS04770	T385fs	lipopolysaccharide assembly protein LapB
18	1207345	T	G	1:0,54:54:99:1745,0	PGN_RS05195	Y10D	feoB ferrous iron transport protein B
19	1209187	T	C	1:0,61:61:99:1793,0	PGN_RS05195	C624R	feoB ferrous iron transport protein B
20	1641686	C	A	1:0,45:45:99:1446,0	PGN_RS07000	M561M	Arg-gingipain RgpB
21	1641713	C	A	1:0,39:39:99:1265,0	PGN_RS07000	E552E	Arg-gingipain RgpB
22	1641823	A	G	1:0,22:22:99:985,0	PGN_RS07000	S515P	Arg-gingipain RgpB
23	1641824	A	T	1:0,22:22:99:985,0	PGN_RS07000	P515P	Arg-gingipain RgpB
24	1641831	G	T	1:0,22:22:99:985,0	PGN_RS07000	S512Y	Arg-gingipain RgpB
25	1641838	T	C	1:0,19:19:99:850,0	PGN_RS07000	N510D	Arg-gingipain RgpB
26	1653751	T	G	1:0,43:43:99:1265,0	intergenic region
27	2100693	T	G	1:0,62:62:99:2008,0	PGN_RS08930	G97G	glutamine--tRNA ligase/YqeY domain fusion protein
