# Supplementary material for: Random Mutagenesis in Porphyromonas gingivalis Enables Isolation of Mutants With Enhanced Secreted Protease Activity
Source: Mol Oral Microbiol. 2026 Mar 4;41(3):158–64. doi: 10.1111/omi.70024 (PMC13121919; doi:10.1111/omi.70024)
Supplement: Supplementary file 2 — Table S2. List of variants in the four mutant strains. [file OMI-41-158-s001.xlsx]

## Sheet: Supporting Table 2
Supporting Table 2. List of variants in the four mutant strains.
Variants are listed as in Supporting Table 1.
Strain	No.	Genome position	Reference allele	Alternate allele	Genotype	CDS annotation	Amino acid changes	Gene function
m017	1	1209095	G	A	1:0,41:41:99:1419,0	PGN_RS05195	G593D	iron ion transport
m024	1	888976	G	A	1:0,71:71:99:2441,0	PGN_RS03865	A197V	energy transducer TonB
m060	1	16583	G	A	1:0,60:60:99:2002,0	PGN_RS00065	G338E	sigma-54 dependent transcriptional regulator
	2	27693	G	A	1:0,48:48:99:1695,0	PGN_RS00105	G449S	type IX secretion system sortase PorU
	3	162766	G	A	1:0,47:47:99:1694,0	PGN_RS00700	H85Y	ribose-phosphate pyrophosphokinase
	4	172885	G	A	1:0,54:54:99:1737,0	PGN_RS00745	T460M	thiamine phosphate synthase
	5	184775	G	A	1:0,54:54:99:1966,0	PGN_RS00805	V163I	type I glyceraldehyde-3-phosphate dehydrogenase
	6	318135	G	A	1:0,82:82:99:2536,0	intergenic region
	7	327295	G	A	1:1,70:71:99:1986,0	PGN_RS01425	D161N	isoprenyl transferase
	8	395252	G	A	1:0,57:57:99:1822,0	PGN_RS01720	V404I	tyrosine--tRNA ligase
	9	449110	G	A	1:0,54:54:99:1955,0	PGN_RS01970	R452H	DNA topoisomerase (ATP-hydrolyzing) subunit B
	10	474711	C	T	1:0,35:35:99:1173,0	PGN_RS02065	A229V	phosphoenolpyruvate carboxykinase (ATP)
	11	517425	G	A	1:0,58:58:99:1880,0	PGN_RS02260	T305I	DUF3316 domain-containing protein
	12	520125	G	A	1:0,45:45:99:1519,0	PGN_RS02265	E300E	DNA gyrase/topoisomerase IV subunit A
	13	700779	G	A	1:0,55:55:99:1840,0	PGN_RS03060	I38I	50S ribosomal protein L9
	14	917307	C	T	1:0,51:51:99:1737,0	PGN_RS03970	D2281N	cell surface protein SprA
	15	967272	C	T	1:0,38:38:99:1283,0	PGN_RS04180	L241L	lipopolysaccharide assembly protein LapB
	16	1049123	C	T	1:0,54:54:99:1880,0	PGN_RS04500	S185F	MBOAT family protein
	17	1092990	G	A	1:0,47:47:99:1706,0	PGN_RS04695	L215L	S-adenosylmethionine:tRNA ribosyltransferase-isomerase
	18	1154861	C	T	1:1,58:59:99:1867,0	PGN_RS04990	A294V	cytochrome ubiquinol oxidase subunit I
	19	1246082	C	T	1:0,64:64:99:2136,0	PGN_RS11900	P27L	DNA methylase
	20	1384380	G	A	1:0,69:69:99:2477,0	PGN_RS05950	R278C	glycosyltransferase family 2 protein
	21	1598685	C	T	1:0,13:13:99:551,0	PGN_RS06830	K53K	IS5 family transposase
	22	1633261	C	T	1:0,70:70:99:2408,0	PGN_RS06965	Y275Y	preprotein translocase subunit SecA
	23	1673629	G	A	1:0,54:54:99:1725,0	PGN_RS07140	S126F	tRNA epoxyqueuosine(34) reductase QueG
	24	1705089	C	T	1:0,60:60:99:2014,0	PGN_RS07270	L16F	polysaccharide biosynthesis/export family protein
	25	1717997	C	T	1:0,61:61:99:2001,0	PGN_RS07320	T145I	BF3164 family lipoprotein
	26	1765652	G	A	1:0,60:60:99:2006,0	PGN_RS07485	A43A	50S ribosomal protein L7/L12
	27	1790435	G	A	1:0,60:60:99:1992,0	PGN_RS07620	R260C	transporter substrate-binding domain-containing protein
	28	1861202	C	T	1:0,76:76:99:2331,0	PGN_RS07925	A1001V	phosphoribosylformylglycinamidine synthase
	29	1875711	C	T	1:0,64:64:99:2016,0	PGN_RS07990	A108T	TolC family protein
	30	1921900	G	A	1:0,44:44:99:1392,0	PGN_RS08180	A278T	serine palmitoyltransferase
	31	1970648	C	T	1:0,64:64:99:2238,0	PGN_RS08350	P331S	bifunctional (p)ppGpp synthetase/guanosine-3',5'-bis(diphosphate) 3'-pyrophosphohydrolase
	32	1993582	G	A	1:0,76:76:99:2584,0	intergenic region
	33	2061130	G	A	1:1,54:55:99:1787,0	PGN_RS08675	H66Y	ribosome small subunit-dependent GTPase A
	34	2071991	G	A	1:0,68:68:99:2321,0	PGN_RS08740	P59L	30S ribosomal protein S11
	35	2089721	G	A	1:0,64:64:99:2133,0	PGN_RS08890	V15I	3-phosphoshikimate 1-carboxyvinyltransferase
	36	2207874	C	T	1:0,14:14:99:482,0	PGN_RS09325	G450D	Arg-gingipain RgpA
	37	2260190	C	T	1:0,57:57:99:2008,0	PGN_RS09550	E208K	acyl-ACP--UDP-N-acetylglucosamine O-acyltransferase
m072	1	23653	G	A	1:0,48:48:99:1900,0	PGN_RS00090	A105V	SulP family inorganic anion transporter
	2	119340	C	T	1:0,38:38:99:1290,0	PGN_RS00540	L263L	NADH:ubiquinone reductase (Na(+)-transporting) subunit B
	3	162856	C	T	1:0,50:50:99:1651,0	PGN_RS00700	D55N	ribose-phosphate pyrophosphokinase
	4	206940	C	T	1:0,51:51:99:1973,0	PGN_RS00900	T184I	tRNA (5-methylaminomethyl-2-thiouridine)(34)-methyltransferase MnmD
	5	252920	G	A	1:0,38:38:99:1328,0	PGN_RS01120	E160K	WecB/TagA/CpsF family glycosyltransferase
	6	314283	G	A	1:0,53:53:99:1853,0	PGN_RS01395	V49M	minor fimbrial subunit Mfa5
	7	346750	C	T	1:0,40:40:99:1459,0	PGN_RS01520	G382E	bifunctional cobalt-precorrin-7 (C(5))-methyltransferase/cobalt-precorrin-6B (C(15))-methyltransferase
	8	396917	G	A	1:0,41:41:99:1426,0	intergenic region
	9	540358	G	A	1:0,56:56:99:1987,0	PGN_RS02350	P490S	cation-translocating P-type ATPase
	10	624560	C	G	1:0,50:50:99:1685,0	PGN_RS12325	K28K	DNA methylase
	11	624621	CT	C	1:0,43:43:99:1935,0	PGN_RS12325	R7fs	DNA methylase
	12	624626	A	C	1:0,44:44:99:1973,0	PGN_RS12325	Q6Q	DNA methylase
	13	741148	A	G	1:0,21:21:99:945,0	intergenic region
	14	741180	T	C	1:0,25:25:99:1125,0	intergenic region
	15	741208	A	G	1:0,28:28:99:1211,0	intergenic region
	16	877212	G	A	1:0,47:47:99:1726,0	intergenic region
	17	1213337	G	A	1:0,27:27:99:934,0	intergenic region
	18	1649380	C	T	1:0,39:39:99:1495,0	PGN_RS07025	A42A	tRNA guanosine(34) transglycosylase Tgt
	19	1680889	G	A	1:1,49:50:99:1791,0	PGN_RS07175	E359E	folylpolyglutamate synthase/dihydrofolate synthase family protein
	20	1718909	G	A	1:0,58:58:99:2002,0	PGN_RS07325	G64S	BF3164 family lipoprotein
	21	1737611	G	A	1:0,61:61:99:2046,0	PGN_RS07395	V219I	DNA helicase RecQ
	22	1785034	C	T	1:0,63:63:99:2059,0	PGN_RS07595	G149R	pantetheine-phosphate adenylyltransferase
	23	2029231	G	A	1:0,47:47:99:1753,0	PGN_RS08570	R22Q	glycosyltransferase
	24	2066270	C	T	1:0,37:37:99:1279,0	PGN_RS08700	M42M	IS982-like element IS195 family transposase
	25	2092911	C	T	1:0,51:51:99:1732,0	PGN_RS08905	Q240Q	tetratricopeptide repeat protein
	26	2207424	C	T	1:0,58:58:99:2117,0	PGN_RS09325	C600Y	Arg-gingipain RgpA
	27	2324665	G	A	1:0,63:63:99:2109,0	PGN_RS09820	G812R	alpha-2-macroglobulin family protein
